# Supplementary material for: Dataset of lipids, antioxidative status and color attributes in cows meat from slaughter to storage: Impacts of diet supplementations and pre-slaughter stress
Source: Data Brief. 2020 Mar 16;30:105409. doi: 10.1016/j.dib.2020.105409 (PMC7132067; doi:10.1016/j.dib.2020.105409)
Supplement: Supplementary file 1 [file mmc1.xml]

<?xml version="1.0" encoding="utf-8" standalone="no"?>
<data>
  <datasets>
    <author>mylene.delosiere@inra.fr</author>
    <type>1</type>
    <dataset>
      <name>Lipids, antioxidants and color of meat from cull-cows </name>
      <caption />
      <description>The dataset, available without restriction at https://doi.org/10.15454/T6AMBC (portail DATA INRAE), reports raw data on muscle attributes and meat quality indicators from cull-cows. The list of meat quality indicators is detailed in the associated datapaper.</description>
      <filetype>
        <name />
      </filetype>
      <filesize />
      <source>0</source>
      <sourcename>Original Data</sourcename>
      <access>
        <type>1</type>
        <name>Data available in data repository</name>
        <reponame>Dataverse</reponame>
        <PersistentId>10.15454/T6AMBC</PersistentId>
        <deeplinkurl>https://doi.org/10.15454/T6AMBC</deeplinkurl>
      </access>
    </dataset>
  </datasets>
</data>
